# Supplementary material for: Modulating Cognitive–Motor Multitasking with Commercial-off-the-Shelf Non-Invasive Brain Stimulation
Source: Brain Sci. 2022 Jan 29;12(2):180. doi: 10.3390/brainsci12020180 (PMC8870640; doi:10.3390/brainsci12020180)
Supplement: Supplementary file 1 [file brainsci-12-00180-s001.zip]

Archive with 2 entries (2 files):
- brainsci-1576145-supplementary.pdf
- De-Identified Data.csv
