# Supplementary material for: Modulating Cognitive–Motor Multitasking with Commercial-off-the-Shelf Non-Invasive Brain Stimulation
Source: Brain Sci. 2022 Jan 29;12(2):180. doi: 10.3390/brainsci12020180 (PMC8870640; doi:10.3390/brainsci12020180)
Supplement: Supplementary file 1 [file brainsci-12-00180-s001.zip › De-Identified Data.csv]

RANDID	include	StimType	Sway_Firm_baseline	Sway_Firm_nback	Sway_Firm_speed	Sway_Firm_stroop	Sway_Firm_taskswitch	Sway_Foam_baseline	Sway_Foam_nback	Sway_Foam_speed	Sway_Foam_stroop	Sway_Foam_taskswitch	NBack2Acc.Firm	NBack2Acc.Foam	StroopEffect.Firm	StroopEffect.Foam	SwitchCost.Firm	SwitchCost.Foam	SpeedRT_Firm	SpeedRT_Foam
6082	1	active	0.0898	0.0885	0.1038	0.0559	0.0764	0.1242	0.1381	0.1244	0.1485	0.1371	1	1	88.375	0.4057971	77.0145455	145.553704	282.666667	298.47619
7011	1	active	0.0864	0.0595	0.0472	0.0269	0.0583	0.1055	0.0892	0.1137	0.1443	0.0855	0.66666667	0.88888889	26.4886364	143.508333	122.050125	94.1280193	337.619048	322.047619
9243	0	sham	0.2878	0.0743	0.0962	0.0698	0.0726	0.2277	0.0842	0.21	0.0916	0.1113	1	1	285.583333	170.708333	184.047619	167.434783	356.142857	309.761905
5555	0	sham	0.077	0.0901	0.1036	0.2592	0.0462	0.1061	0.1226	0.0871	0.0922	0.095	1	0.94444444	97.5347826	94.3224638	93.826087	264.529524	318.714286	327.714286
8651	1	active	0.0663	0.059	0.0723	0.0712	0.0626	0.1041	0.0863	0.0962	0.0615	0.106	0.77777778	0.88888889	-79.393116	39.375	182.388471	333.882353	380.428571	411.52381
5946	1	active	0.0702	0.0545	0.1055	0.0603	0.0892	0.1104	0.0583	0.0564	0.0471	0.0625	1	0.88888889	150.473485	96.125	22.8787879	157.880952	335.47619	348.619048
6846	1	sham	0.0687	0.0358	0.0277	0.0465	0.043	0.0859	0.1629	0.0884	0.1223	0.0689	1	1	76.375	48.6666667	83.2407407	161.412088	292.904762	307.190476
7456	1	sham	0.0834	0.1154	0.0889	0.0475	0.0916	0.0756	0.1126	0.0845	0.0729	0.0752	0.94444444	0.77777778	172.996377	193.961957	322.329545	352.60119	316.47619	338.952381
3889	1	active	0.0555	0.041	0.0581	0.0444	0.0496	0.0827	0.1136	0.0858	0.0616	0.0699	1	0.94444444	-17.47619	-23	90.2136364	102.387179	258.578947	291.619048
1403	0	active	0.0443	0.0473	0.085	0.061	0.0859	0.0768	0.0863	0.0917	0.0814	0.232	0.88888889	0.72222222	147.07971	271.988636	226.366397	306.276786	374.380952	314
7942	0	sham	0.0372	0.0907	0.0592	0.0392	0.0793	0.1282	0.2112	0.2349	0.1185	0.3408	0.72222222	0.88888889	176.967391	124.074275	216.240942	94.4791667	337.428571	403.428571
2134	0	sham	24.9359	0.0535	0.0538	0.0623	0.1042	0.0547	0.0663	0.0652	0.0404	0.0598	1	1	94.3333333	248.25	488.862319	315.482906	305.333333	306.904762
4083	0	active	0.0616	0.1792	0.1074	232.926	0.0463	0.0708	0.0448	0.1176	0.0547	0.0691	0.88888889	0.94444444	289.007576	323.583333	58.3192308	173.636364	348.9	325.380952
4940	1	active	0.0821	0.0371	0.0449	0.033	0.0357	0.0654	0.0612	0.0605	0.0475	0.0514	0.94444444	0.83333333	109.016304	44.7083333	43.9565217	144.273551	313.666667	297.190476
7437	1	sham	0.0895	0.0864	0.1004	0.0813	0.0803	0.0818	0.1102	0.1244	0.0855	0.094	0.88888889	0.94444444	298.416667	95.7807971	32.3516484	57.8509804	348.809524	366.619048
9196	1	sham	0.1207	0.0661	0.1168	0.0402	0.0904	0.1	0.1633	0.1111	0.1023	0.1052	0.88888889	0.77777778	185.553571	104.974638	101.597701	62.5454545	339.52381	301.428571
7777	0	active	0.0688	0.2151	0.1134	0.0844	0.2082	0.0962	0.1562	0.2979	0.189	0.1657	0.94444444	1	136.530797	137.17803	204.47	82.4953704	277.1	291.761905
1578	1	active	0.0544	0.0549	0.0429	0.0611	0.0669	0.0636	0.0729	0.0505	0.0678	0.0736	0.83333333	0.77777778	191.42029	95.0416667	479.733333	180.602273	370.190476	364.619048
5018	1	sham	0.0396	0.0427	0.0474	0.0474	0.0554	0.0574	0.0531	0.0584	0.0688	0.0673	0.83333333	0.88888889	133.333333	72.0253623	15.525641	197.410714	354.714286	367.047619
6242	0	sham	0.0537	0.0307	0.8711	0.0523	0.0346	0.1332	0.0885	0.0991	0.1064	0.1037	0.94444444	1	121	84.9166667	-25.866667	-69.808889	341.047619	337.428571
4916	0	active	0.1811	0.0782	0.0895	0.0684	0.125	0.216	0.1692	0.2405	0.1598	0.2248	0.66666667	0.88888889	48.4166667	27.9438406	196.166667	39.0492424	328.142857	367.095238
2058	1	active	0.0761	0.04	0.0474	0.0861	0.0787	0.0653	0.1049	0.0685	0.0659	0.093	0.83333333	0.83333333	53.1938406	246.791667	115.095238	155.948617	329.52381	327.333333
5497	0	sham	0.1449	0.1272	0.0801	0.1195	0.1608	0.0742	0.1278	0.1515	0.0595	0.1979	0.72222222	0.94444444	103.233696	102.625	441.304348	271.084668	263.105263	263.857143
6016	0	sham	0.0742	0.5702	0.6693	0.2462	0.4344	0.3533	0.1191	0.1606	0.1222	0.1091	0.72222222	0.27777778	121.666667	140.514493	299.160714	363.363095	439.45	367.047619
6280	0	active	0.0808	0.2588	0.0652	0.0623	0.1555	0.0615	0.1328	0.1479	0.1157	0.1299	0.94444444	1	130.666667	179.083333	513.811111	35.3923077	392	335.714286
5153	1	sham	0.1816	0.0703	0.1101	0.1358	0.129	0.1357	0.071	0.1061	0.1254	0.0851	0.77777778	0.94444444	218.710145	239.375	110.52657	195.8375	382.190476	366.52381
3870	1	sham	0.0485	0.0443	0.0372	0.031	0.031	0.0598	0.0443	0.0626	0.0528	0.0848	0.88888889	0.94444444	69.625	200.886364	60.1854545	82.202381	317.761905	305.05
1829	0	active	0.0803	0.271	0.1569	0.279	0.2672	0.0955	0.5317	0.1536	0.3042	0.4123	1	1	63.6561265	-8.1539855	64.7447619	37.4347826	293.285714	376.666667
9462	1	active	0.0521	0.0583	0.064	0.0796	0.0526	0.0687	0.0531	0.0675	0.0723	0.0802	0.83333333	0.88888889	66.5978261	29.6394928	79.7730769	13.5807692	314.047619	293.714286
6517	0	sham	0.1142	0.0883	0.0901	0.0696	0.0705	0.1154	0.1607	0.2966	0.2856	0.2029	1	1	150.153986	200.112319	155.208502	278.412632	423.952381	346.095238
7508	1	sham	0.1186	0.0367	0.0431	0.034	0.0461	0.1245	0.0655	0.0679	0.0619	0.0759	1	0.66666667	36.75	101.812253	81.0714286	134.894231	326.952381	309.333333
3926	0	active	0.1342	0.0923	0.0556	0.047	0.1242	0.1277	0.1335	0.2376	0.0693	0.2229	1	1	236.375	212.101449	-4.5869565	22.78	304.285714	363.428571
8518	0	active	0.1984	0.1181	0.3191	0.0747	0.1158	0.1832	0.0464	0.1592	0.111	0.0915	0.94444444	0.88888889	10.4924242	38.2083333	128.034091	94.2037037	341.4	304.428571
8856	1	sham	0.1238	0.0788	0.093	0.0996	0.096	0.1749	0.108	0.1261	0.0855	0.1077	0.77777778	1	120.878623	184.125	168.135338	222.846014	332.190476	354.238095
6784	1	sham	0.0669	0.0948	0.1638	0.1076	0.0916	0.0975	0.1167	0.1187	0.0822	0.1463	0.94444444	0.94444444	9	112.125	305.738182	156.545259	433.47619	381.666667
2555	1	active	0.0618	0.0566	0.0569	0.0905	0.0436	0.0585	0.1006	0.0751	0.092	0.0732	0.77777778	0.77777778	298.782609	117.193841	170.037281	277.738095	431.571429	386.571429
9530	1	active	0.1516	0.0705	0.0685	0.0339	0.0577	0.1143	0.0766	0.0983	0.0688	0.1176	0.88888889	0.83333333	-1.6956522	214.825	209.575556	339.537879	363.6	399.619048
5678	1	sham	0.0851	0.0747	0.0626	0.0457	0.0618	0.1014	0.1929	0.2069	0.1262	0.1085	0.72222222	0.88888889	22.594697	26.4166667	143.721805	235.002392	400.333333	386.65
8988	1	sham	0.0507	0.0247	0.0528	0.0388	0.0386	0.077	0.0595	0.0893	0.0874	0.1017	1	1	1.51811594	72.4204545	136.648148	122.642857	321.285714	320.142857
5385	0	active	0.0838	0.0854	0.092	0.046	0.0471	0.1254	0.1032	0.2662	0.0854	0.0615	0.88888889	0.94444444	38.3333333	97.8522727	-217.63866	66.2608696	297	305.095238
1113	1	active	0.0526	0.0607	0.056	0.0479	0.0684	0.0996	0.0835	0.0939	0.0693	0.0717	0.88888889	0.94444444	67	106.655303	121.028398	91.942029	297	306.666667
5708	1	sham	0.0719	0.0301	0.0292	0.0268	0.0389	0.0643	0.038	0.1378	0.0469	0.0551	0.88888889	0.94444444	31.5416667	60.8134058	129.259058	150.717391	327.809524	309.47619
4053	1	sham	0.0503	0.0385	0.0587	0.0334	0.0496	0.0598	0.049	0.0648	0.0486	0.0615	1	0.94444444	74.5344203	73.0119048	199.719203	248.679348	299.571429	297.571429
1469	1	active	0.0485	0.0604	0.0593	0.0778	0.0941	0.0699	0.1013	0.0892	0.0951	0.0743	1	1	164.586957	69.9963768	284.002024	411.824786	354.428571	406.047619
5106	0	active	0.1054	0.069	0.1703	0.0948	0.058	0.1216	0.2545	0.1612	0.0959	0.1115	1	0.77777778	47.2971014	-27.125	285.456522	243.201389	346.52381	307.47619
1530	1	sham	0.0577	0.052	0.036	0.0727	0.0534	0.0943	0.0808	0.1309	0.0715	0.0863	1	0.94444444	180.655303	113.454545	48.1363636	142.128352	307.263158	292.809524
3412	1	sham	0.121	0.1707	0.1374	0.0757	0.1425	0.1573	0.1599	0.1636	0.1058	0.1289	1	0.88888889	55.4166667	207.375	-13.705882	75.5324675	306.190476	316.809524
8524	1	active	0.0412	0.0242	0.0398	0.0352	0.0372	0.0563	0.0712	0.0655	0.0565	0.0971	0.83333333	0.94444444	221.151515	206.572464	177.62987	337.059829	326.8	325.952381
9734	0	active	0.0853	0.2455	0.0602	0.0343	0.1732	0.0794	0.056	0.055	0.0763	0.113	1	1	-27.375	154.208333	-0.2272727	23.5571429	329.095238	318.333333
1390	1	sham	0.1606	0.1648	0.0878	0.1061	0.1067	0.0906	0.133	0.166	0.1194	0.1591	0.88888889	0.94444444	175.086957	218.317982	62.8333333	204.127619	311.904762	325.619048
5276	1	sham	0.1374	0.0974	0.1413	0.0628	0.1329	0.1003	0.0552	0.0406	0.0592	0.0597	1	0.94444444	167.351449	118.325758	308.216667	399.535714	320	309.904762
3302	1	active	0.1539	0.0769	0.0945	0.1006	0.1176	0.1394	0.087	0.1129	0.0776	0.1122	1	1	178.875	183.987319	308.392857	112.233716	405.857143	439.52381
4717	1	active	0.054	0.0377	0.0236	0.0499	0.0454	0.0637	0.0578	0.0542	0.093	0.0846	1	1	118.925725	65.4846491	237.410714	146.061594	297.65	302
7090	0	sham	0.3411	0.0235	0.0334	0.025	0.0264	0.055	0.0293	0.0475	0.0424	0.0488	0.83333333	0.94444444	174.507576	84.2916667	254.047619	11.974026	298	317.142857
1316	0	sham	0.0747	0.073	0.0719	0.1556	0.1508	0.0825	0.0701	0.239	0.0782	0.1093	0.83333333	0.55555556	235.708333	332.844697	42.1652174	195.492424	352.761905	350.380952
3897	1	active	0.0369	0.0433	0.0475	0.0335	0.036	0.0455	0.0579	0.0877	0.0476	0.0684	0.88888889	0.88888889	323.041667	196.168478	27.2018519	-13.951852	343.238095	356.047619
8645	0	active	0.1559	0.2613	0.2601	0.2156	0.3421	0.3974	0.1415	0.1243	0.2601	0.1205	0.88888889	0.66666667	79.375	172.333333	101.094697	54.2272727	368.571429	332.380952
1203	0	sham	0.2081	0.1051	0.1375	0.1916	0.1762	0.1895	0.1235	0.1034	0.1167	0.1705	1	1	91.9836957	177.608696	158.398551	162.326923	312.47619	290.761905
8522	1	active	0.0871	0.1296	0.0636	0.0516	0.1688	0.1012	0.0548	0.1121	0.0654	0.0927	0.88888889	0.94444444	203.063406	59.5454545	447.539683	-56.269231	347.857143	382.857143
9735	1	active	0.0384	0.0815	0.0631	0.0431	0.0544	0.1	0.0526	0.0665	0.0449	0.0456	0.94444444	0.94444444	300.670455	207.871377	341.760073	99.0573123	367.714286	386.904762
9851	1	sham	0.1943	0.0367	0.0888	0.0745	0.0438	0.1021	0.078	0.1554	0.0877	0.1006	0.88888889	0.88888889	161.557971	50.7083333	164.569524	40.63	316.333333	344.666667
3473	0	sham	0.1164	0.135	0.2269	0.0502	0.0862	0.1564	0.1286	0.1792	0.0693	0.0809	0.88888889	0.83333333	168.375	136.541667	249.105263	228.0311	366.333333	415.095238
6690	1	active	0.0708	0.0674	0.0871	0.0736	0.0746	0.0814	0.0628	0.1143	0.061	0.1019	0.83333333	1	248.886905	120.451087	97.8842593	89.4025974	303.619048	301.238095
8777	1	active	0.0675	0.065	0.1153	0.0863	0.0721	0.0787	0.0774	0.1056	0.0841	0.1822	0.83333333	1	54.7916667	60.9666667	225.982213	92.2777778	319.142857	293.428571
5452	0	sham	0.1312	0.0575	0.1235	0.0572	0.0452	0.1082	0.2403	0.3173	0.0695	0.1763	0.88888889	0.77777778	194.181818	153.659314	229.106061	58.7428571	321.142857	324.75
8526	1	sham	0.097	0.0524	0.0676	0.0479	0.0797	0.0879	0.0802	0.1028	0.1094	0.0943	1	0.94444444	57.4166667	24.9431818	265.28	172.270588	316.761905	300.571429
9269	1	active	0.0543	0.0478	0.0601	0.0475	0.0629	0.0652	0.1008	0.1026	0.0578	0.0798	0.83333333	0.72222222	365.810606	315.547619	167.663043	242.381818	268.095238	295.952381
8789	1	active	0.0717	0.1161	0.0427	0.0423	0.0867	0.1176	0.1309	0.0609	0.0669	0.0657	0.94444444	1	112.125	83.9746377	373.762148	396.889724	316.380952	293.571429
2335	1	sham	0.1163	0.0578	0.0443	0.0426	0.0542	0.0845	0.0457	0.0668	0.0623	0.0505	1	0.94444444	101.100791	19.3478261	137.913043	137.809524	361.761905	373.809524
1195	1	sham	0.0512	0.0479	0.0917	0.0709	0.0503	0.0783	0.0597	0.0889	0.0867	0.0827	1	0.94444444	83.9166667	203.833333	64.3913043	47.8214286	350.380952	352
9066	1	active	0.0213	0.042	0.0242	0.0225	0.0496	0.0255	0.0968	0.0796	0.0651	0.0731	1	1	75.9311594	77.2332016	60.1945813	108.322511	319.333333	340.142857
2554	1	active	0.0669	0.0638	0.0641	0.0577	0.0608	0.0867	0.0639	0.094	0.067	0.0903	1	0.94444444	278.630435	155.565217	153.581818	269.996212	292.55	309.095238
7735	1	sham	0.1161	0.0606	0.0803	0.0593	0.0593	0.1051	0.1011	0.0804	0.0807	0.0888	0.88888889	0.83333333	247.422101	199.333333	62.6174089	62.5048733	313.666667	312.857143
6261	1	sham	0.0576	0.1045	0.0877	0.0534	0.0685	0.0816	0.0551	0.0878	0.0818	0.0812	0.77777778	0.88888889	50	58.7007576	204.461176	266.594203	324.571429	321.714286
7592	1	active	0.0608	0.0739	0.0559	0.0438	0.0647	0.0437	0.0749	0.0622	0.0891	0.0675	0.83333333	1	113.179348	103.125	184.285714	329.73913	289	292.571429
7298	1	active	0.2079	0.0728	0.1585	0.0465	0.0793	0.1496	0.0756	0.107	0.068	0.077	1	1	169.458333	93.4128788	215.194444	362.687747	291.857143	302.25
8265	1	sham	0.1347	0.0972	0.1811	0.1129	0.0758	0.1461	0.107	0.1366	0.1221	0.1497	1	1	203.625	84.3224638	67.4509804	166.267857	346.666667	389.095238
9479	0	sham	0.128	0.4028	0.6497	0.4093	0.1322	0.2227	0.1354	0.3062	0.1933	0.1474	0.94444444	0.77777778	363.291667	284.283333	274.246154	425.171429	358.47619	334.761905
